# Supplementary material for: Spinal Microglial TLR7 Activation Drives Hyperalgesia in a Lupus Mouse Model via Upregulation of IL-1β, IL-18, and Cav2.2 and Enhanced Glutamatergic Synaptic Activity
Source: Cells. 2025 Dec 22;15(1):20. doi: 10.3390/cells15010020 (PMC12785760; doi:10.3390/cells15010020)
Supplement: Supplementary file 1 [file cells-15-00020-s001.zip]

Archive with 1 entries (1 files):
- cells-4026806-supplementary.pdf
